# Supplementary material for: Pan‐cancer analysis of TIM‐3 transcriptomic expression reveals high levels in pancreatic cancer and interpatient heterogeneity
Source: Cancer Med. 2023 Dec 22;13(1):e6844. doi: 10.1002/cam4.6844 (PMC10807558; doi:10.1002/cam4.6844)
Supplement: Supplementary file 1 — Table S1. [file CAM4-13-e6844-s001.zip]

Archive with 2 entries (2 files):
- legends.docx
- Supplemental Table 1 Transcriptome data March 25 2023.docx
